# Supplementary material for: Stress and stiffness as predictors of shear wave velocity in peripheral nerve
Source: PLoS One. 2025 Mar 11;20(3):e0319439. doi: 10.1371/journal.pone.0319439 (PMC11896041; doi:10.1371/journal.pone.0319439)
Supplement: S1 File — (XLSX) [file pone.0319439.s001.xlsx]

## Sheet: In_Situ
Cat_ID	Knee_Position	SWV(m/s)
3	'90F'	2.87942
3	'90F'	2.61395
3	'90F'	2.94904
3	'90F'	2.6037
3	'90F'	3.15054
3	'180E'	5.17453
3	'180E'	6.24227
3	'180E'	6.45456
3	'180E'	7.64601
3	'180E'	5.05801
4	'90F'	2.59464
4	'90F'	2.56689
4	'90F'	2.85248
4	'90F'	2.61677
4	'90F'	2.95111
4	'180E'	7.17223
4	'180E'	6.90696
4	'180E'	6.78148
4	'180E'	7.33103
4	'180E'	6.46887
5	'90F'	2.78199
5	'90F'	3.85292
5	'90F'	2.94828
5	'90F'	2.86892
5	'90F'	3.54109
5	'180E'	7.55599
5	'180E'	7.58364
5	'180E'	6.79517
5	'180E'	7.37203
5	'180E'	7.10084
