# Supplementary material for: Stress and stiffness as predictors of shear wave velocity in peripheral nerve
Source: PLoS One. 2025 Mar 11;20(3):e0319439. doi: 10.1371/journal.pone.0319439 (PMC11896041; doi:10.1371/journal.pone.0319439)
Supplement: S2 File — (XLSX) [file pone.0319439.s002.xlsx]

## Sheet: Ex_Vivo
Cat_ID	Trial	Nerve_Diameter(mm)	Relaxation_Time(min)	Displacement(mm)	Force(N)	SWV(m/s)	Stress(kPa)	Strain	TangentModulus(kPa)
1	1	3.03	0	0	0.00214568	1.44013	0.297597	0	0
1	1	3.03	0	0	0.00207991	1.25194	0.288475	0	0
1	1	3.03	0	0	0.00204702	1.28319	0.283915	0	0
1	1	3.03	1	0	0.00194837	1.11358	0.270232	0	0
1	1	3.03	1	0	0.00194837	1.15981	0.270232	0	0
1	1	3.03	1	0	0.00184972	1.34546	0.256549	0	0
1	1	3.03	0	0.5	0.00329661	1.25202	0.457227	0.054054	8.45871
1	1	3.03	0	0.5	0.00329661	1.25258	0.457227	0.054054	8.45871
1	1	3.03	0	0.5	0.00313219	1.25127	0.434423	0.054054	8.03683
1	1	3.03	1	0.5	0.00277047	1.10484	0.384253	0.054054	7.10869
1	1	3.03	1	0.5	0.00263893	1.14879	0.36601	0.054054	6.77119
1	1	3.03	1	0.5	0.00267182	1.13271	0.370571	0.054054	6.85557
1	1	3.03	0	1	0.00480926	1.26642	0.667026	0.108108	6.17
1	1	3.03	0	1	0.00484214	1.33354	0.671587	0.108108	6.21218
1	1	3.03	0	1	0.00464484	1.35279	0.644222	0.108108	5.95906
1	1	3.03	1	1	0.00402005	1.24906	0.557566	0.108108	5.15749
1	1	3.03	1	1	0.00402005	1.25887	0.557566	0.108108	5.15749
1	1	3.03	1	1	0.0039214	1.25284	0.543883	0.108108	5.03092
1	1	3.03	0	1.5	0.00671651	1.2966	0.931555	0.162162	5.7446
1	1	3.03	0	1.5	0.00642056	1.29209	0.890508	0.162162	5.49147
1	1	3.03	0	1.5	0.00645344	1.29581	0.895069	0.162162	5.51959
1	1	3.03	1	1.5	0.0055327	1.30253	0.767365	0.162162	4.73209
1	1	3.03	1	1.5	0.00563135	1.38396	0.781047	0.162162	4.81646
1	1	3.03	1	1.5	0.00556558	1.46407	0.771926	0.162162	4.76021
1	1	3.03	0	2	0.00859089	1.47976	1.19152	0.216216	5.5108
1	1	3.03	0	2	0.00862377	1.46922	1.19608	0.216216	5.5319
1	1	3.03	0	2	0.008558	1.4783	1.18696	0.216216	5.48971
1	1	3.03	1	2	0.00730842	1.51071	1.01365	0.216216	4.68814
1	1	3.03	1	2	0.00727554	1.47712	1.00909	0.216216	4.66704
1	1	3.03	1	2	0.00727554	1.52036	1.00909	0.216216	4.66704
1	2	3.03	0	0	0.00214568	1.24338	0.297597	0	0
1	2	3.03	0	0	0.00204702	1.18084	0.283915	0	0
1	2	3.03	0	0	0.00224433	1.28845	0.31128	0	0
1	2	3.03	1	0	0.00181684	1.23014	0.251989	0	0
1	2	3.03	1	0	0.00191549	1.23993	0.265671	0	0
1	2	3.03	1	0	0.00194837	1.29778	0.270232	0	0
1	2	3.03	0	0.5	0.00352679	1.39526	0.489153	0.054054	9.04934
1	2	3.03	0	0.5	0.00346102	1.45751	0.480031	0.054054	8.88058
1	2	3.03	0	0.5	0.00339526	1.34341	0.470909	0.054054	8.71183
1	2	3.03	1	0.5	0.00326372	1.21151	0.452666	0.054054	8.37433
1	2	3.03	1	0.5	0.00300065	1.23698	0.416179	0.054054	7.69932
1	2	3.03	1	0.5	0.00316507	1.18521	0.438984	0.054054	8.1212
1	2	3.03	0	1	0.00549982	1.21896	0.762804	0.108108	7.05594
1	2	3.03	0	1	0.00556558	1.23704	0.771926	0.108108	7.14032
1	2	3.03	0	1	0.00556558	1.25562	0.771926	0.108108	7.14032
1	2	3.03	1	1	0.00497368	1.37103	0.68983	0.108108	6.38094
1	2	3.03	1	1	0.00490791	1.33001	0.680709	0.108108	6.29656
1	2	3.03	1	1	0.00507233	1.34989	0.703513	0.108108	6.5075
1	2	3.03	0	1.5	0.0083607	1.40682	1.1596	0.162162	7.15086
1	2	3.03	0	1.5	0.00826205	1.39258	1.14592	0.162162	7.06649
1	2	3.03	0	1.5	0.00822917	1.38469	1.14135	0.162162	7.03836
1	2	3.03	1	1.5	0.00740707	1.31319	1.02733	0.162162	6.33523
1	2	3.03	1	1.5	0.0073413	1.34335	1.01821	0.162162	6.27898
1	2	3.03	1	1.5	0.00720977	1.39756	0.999968	0.162162	6.16648
1	2	3.03	0	2	0.0129973	1.66231	1.80268	0.216216	8.33739
1	2	3.03	0	2	0.013096	1.75945	1.81636	0.216216	8.40067
1	2	3.03	0	2	0.0127671	1.66066	1.77075	0.216216	8.18974
1	2	3.03	1	2	0.0107612	1.62019	1.49254	0.216216	6.903
1	2	3.03	1	2	0.0110243	1.56214	1.52903	0.216216	7.07176
1	2	3.03	1	2	0.0109914	1.67046	1.52447	0.216216	7.05066
1	2	3.03	0	2.5	0.020725	2.17172	2.87448	0.27027	10.6356
1	2	3.03	0	2.5	0.0201331	2.19985	2.79238	0.27027	10.3318
1	2	3.03	0	2.5	0.0196398	2.24909	2.72397	0.27027	10.0787
1	2	3.03	1	2.5	0.0157267	1.96908	2.18123	0.27027	8.07055
1	2	3.03	1	2.5	0.0155294	1.97432	2.15386	0.27027	7.9693
1	2	3.03	1	2.5	0.0154307	1.96269	2.14018	0.27027	7.91868
1	2	3.03	0	3	0.0331222	2.75577	4.59392	0.324324	14.1646
1	2	3.03	0	3	0.0322672	2.6254	4.47534	0.324324	13.799
1	2	3.03	0	3	0.0313793	2.8362	4.35219	0.324324	13.4193
1	2	3.03	1	3	0.0238489	2.45538	3.30776	0.324324	10.1989
1	2	3.03	1	3	0.0237174	2.67879	3.28952	0.324324	10.1427
1	2	3.03	1	3	0.0236845	2.73788	3.28495	0.324324	10.1286
1	2	3.03	0	3.5	0.0540691	3.5646	7.49918	0.378378	19.8193
1	2	3.03	0	3.5	0.0519317	2.97786	7.20273	0.378378	19.0358
1	2	3.03	0	3.5	0.0502217	3.4647	6.96556	0.378378	18.409
1	2	3.03	1	3.5	0.0355555	3.09162	4.93142	0.378378	13.0331
1	2	3.03	1	3.5	0.0355227	3.40592	4.92686	0.378378	13.021
1	2	3.03	1	3.5	0.0351281	3.42744	4.87213	0.378378	12.8764
1	2	3.03	0	4	0.0797184	4.4355	11.0566	0.432432	25.5685
1	2	3.03	0	4	0.076167	4.14829	10.5641	0.432432	24.4294
1	2	3.03	0	4	0.0710371	4.4662	9.85258	0.432432	22.7841
1	2	3.03	1	4	0.0453549	3.21291	6.29056	0.432432	14.5469
1	2	3.03	1	4	0.0450918	3.27097	6.25407	0.432432	14.4626
1	2	3.03	1	4	0.0448617	3.17276	6.22214	0.432432	14.3887
1	2	3.03	0	4.5	0.0640986	4.65909	8.89024	0.486486	18.2744
1	2	3.03	0	4.5	0.06229	4.45485	8.63939	0.486486	17.7588
1	2	3.03	0	4.5	0.0607116	4.2482	8.42047	0.486486	17.3088
1	2	3.03	1	4.5	0.0488406	3.27446	6.77401	0.486486	13.9244
1	2	3.03	1	4.5	0.0487748	3.82778	6.76488	0.486486	13.9056
1	2	3.03	1	4.5	0.0486762	3.99406	6.7512	0.486486	13.8775
1	2	3.03	0	5	0.130688	5.61221	18.126	0.540541	33.533
1	2	3.03	0	5	0.120264	6.05534	16.6802	0.540541	30.8583
1	2	3.03	0	5	0.109478	6.71378	15.1842	0.540541	28.0908
1	2	3.03	1	5	0.0707412	5.10551	9.81153	0.540541	18.1513
1	2	3.03	1	5	0.0701821	4.97833	9.734	0.540541	18.0079
1	2	3.03	1	5	0.0699519	4.89014	9.70207	0.540541	17.9488
1	2	3.03	0	5.5	0.123717	6.25362	17.1591	0.594595	28.8584
1	2	3.03	0	5.5	0.121218	6.15194	16.8124	0.594595	28.2755
1	2	3.03	0	5.5	0.119278	6.26201	16.5434	0.594595	27.8229
1	2	3.03	1	5.5	0.089452	6.46926	12.4067	0.594595	20.8657
1	2	3.03	1	5.5	0.088893	6.27388	12.3291	0.594595	20.7353
1	2	3.03	1	5.5	0.088597	6.5636	12.2881	0.594595	20.6663
2	1	3.12	0	0	0.00232957	1.34919	0.304519	0	0
2	1	3.12	0	0	0.00223092	1.37793	0.291624	0	0
2	1	3.12	0	0	0.00223092	1.36494	0.291624	0	0
2	1	3.12	1	0	0.00213227	1.29984	0.278728	0	0
2	1	3.12	1	0	0.00213227	1.25402	0.278728	0	0
2	1	3.12	1	0	0.00213227	1.24474	0.278728	0	0
2	1	3.12	0	0.5	0.00371068	1.28797	0.485057	0.040816	11.884
2	1	3.12	0	0.5	0.00380933	1.43497	0.497952	0.040816	12.1999
2	1	3.12	0	0.5	0.0034805	1.35542	0.454967	0.040816	11.1468
2	1	3.12	1	0.5	0.00331608	1.26069	0.433474	0.040816	10.6202
2	1	3.12	1	0.5	0.0032832	1.26895	0.429176	0.040816	10.5149
2	1	3.12	1	0.5	0.00331608	1.39553	0.433474	0.040816	10.6202
2	1	3.12	0	1	0.00578235	1.25664	0.755862	0.081633	9.25928
2	1	3.12	0	1	0.00578235	1.38372	0.755862	0.081633	9.25928
2	1	3.12	0	1	0.0056837	1.48848	0.742967	0.081633	9.10131
2	1	3.12	1	1	0.00512468	1.21866	0.669892	0.081633	8.20615
2	1	3.12	1	1	0.00519044	1.32677	0.678489	0.081633	8.31146
2	1	3.12	1	1	0.00522333	1.19663	0.682788	0.081633	8.36411
2	1	3.12	0	1.5	0.00844592	1.71521	1.10404	0.122449	9.01634
2	1	3.12	0	1.5	0.00834726	1.71526	1.09115	0.122449	8.91102
2	1	3.12	0	1.5	0.00841303	1.7207	1.09974	0.122449	8.98123
2	1	3.12	1	1.5	0.00755806	1.63966	0.987982	0.122449	8.06851
2	1	3.12	1	1.5	0.00749229	1.64242	0.979385	0.122449	7.99831
2	1	3.12	1	1.5	0.00742653	1.7569	0.970788	0.122449	7.9281
2	1	3.12	0	2	0.0125235	2.25187	1.63706	0.163265	10.027
2	1	3.12	0	2	0.0123591	2.37534	1.61556	0.163265	9.89534
2	1	3.12	0	2	0.0122933	2.35953	1.60697	0.163265	9.84269
2	1	3.12	1	2	0.0106491	2.19163	1.39204	0.163265	8.52627
2	1	3.12	1	2	0.0106491	2.19163	1.39204	0.163265	8.52627
2	1	3.12	1	2	0.0106162	2.17515	1.38774	0.163265	8.49994
2	1	3.12	0	2.5	0.0185083	3.04946	2.41938	0.204082	11.855
2	1	3.12	0	2.5	0.0182781	2.92634	2.38929	0.204082	11.7075
2	1	3.12	0	2.5	0.0181466	2.86683	2.3721	0.204082	11.6233
2	1	3.12	1	2.5	0.0149569	2.56614	1.95515	0.204082	9.58019
2	1	3.12	1	2.5	0.014924	2.58526	1.95085	0.204082	9.55913
2	1	3.12	1	2.5	0.0151213	2.49964	1.97664	0.204082	9.68551
2	1	3.12	0	3	0.0269265	3.41291	3.5198	0.244898	14.3725
2	1	3.12	0	3	0.0263346	3.38559	3.44243	0.244898	14.0566
2	1	3.12	0	3	0.0261044	3.37887	3.41234	0.244898	13.9337
2	1	3.12	1	3	0.0204484	2.97923	2.673	0.244898	10.9147
2	1	3.12	1	3	0.0204813	3.04236	2.67729	0.244898	10.9323
2	1	3.12	1	3	0.0203169	2.96369	2.6558	0.244898	10.8445
2	1	3.12	0	3.5	0.0373177	3.83074	4.87813	0.285714	17.0735
2	1	3.12	0	3.5	0.0364627	3.75839	4.76637	0.285714	16.6823
2	1	3.12	0	3.5	0.035542	4.19809	4.64601	0.285714	16.2611
2	1	3.12	1	3.5	0.0272553	3.5083	3.56279	0.285714	12.4698
2	1	3.12	1	3.5	0.0270909	3.5418	3.54129	0.285714	12.3945
2	1	3.12	1	3.5	0.0270909	3.51646	3.54129	0.285714	12.3945
2	1	3.12	0	4	0.0479391	4.58423	6.26655	0.326531	19.1913
2	1	3.12	0	4	0.0470184	4.59776	6.14619	0.326531	18.8227
2	1	3.12	0	4	0.0459661	4.38785	6.00864	0.326531	18.4014
2	1	3.12	1	4	0.0345555	4.14896	4.51705	0.326531	13.8335
2	1	3.12	1	4	0.0343582	4.06138	4.49126	0.326531	13.7545
2	1	3.12	1	4	0.0342595	4.01825	4.47837	0.326531	13.715
2	1	3.12	0	4.5	0.0628353	4.9337	8.21377	0.367347	22.3597
2	1	3.12	0	4.5	0.0608295	4.64219	7.95156	0.367347	21.6459
2	1	3.12	0	4.5	0.0594812	4.64926	7.77532	0.367347	21.1661
2	1	3.12	1	4.5	0.0421516	4.33314	5.51001	0.367347	14.9995
2	1	3.12	1	4.5	0.0421516	4.36634	5.51001	0.367347	14.9995
2	1	3.12	1	4.5	0.0419543	4.38643	5.48422	0.367347	14.9293
2	1	3.12	0	5	0.0758573	5.70575	9.91598	0.408163	24.2942
2	1	3.12	0	5	0.073391	5.58635	9.59359	0.408163	23.5043
2	1	3.12	0	5	0.070563	5.47552	9.22392	0.408163	22.5986
2	1	3.12	1	5	0.0508	4.65905	6.64052	0.408163	16.2693
2	1	3.12	1	5	0.0506355	4.65151	6.61902	0.408163	16.2166
2	1	3.12	1	5	0.0504054	4.66397	6.58894	0.408163	16.1429
2	1	3.12	0	5.5	0.0953244	5.39388	12.4607	0.44898	27.7534
2	1	3.12	0	5.5	0.0926279	5.34943	12.1082	0.44898	26.9683
2	1	3.12	0	5.5	0.0898328	6.18337	11.7428	0.44898	26.1545
2	1	3.12	1	5.5	0.0644138	4.97665	8.4201	0.44898	18.7538
2	1	3.12	1	5.5	0.0642822	5.03116	8.40291	0.44898	18.7156
2	1	3.12	1	5.5	0.0641178	4.9452	8.38141	0.44898	18.6677
2	1	3.12	0	6	0.133108	6.26581	17.3997	0.489796	35.5244
2	1	3.12	0	6	0.128438	6.34451	16.7893	0.489796	34.2781
2	1	3.12	0	6	0.123802	6.30877	16.1832	0.489796	33.0407
2	1	3.12	1	6	0.084407	5.12682	11.0336	0.489796	22.5269
2	1	3.12	1	6	0.0841768	5.19272	11.0035	0.489796	22.4655
2	1	3.12	1	6	0.0839466	5.21154	10.9734	0.489796	22.4041
2	1	3.12	0	6.5	0.143499	6.55471	18.758	0.530612	35.3517
2	1	3.12	0	6.5	0.13827	6.43394	18.0746	0.530612	34.0636
2	1	3.12	0	6.5	0.134423	6.27708	17.5716	0.530612	33.1158
2	1	3.12	1	6.5	0.0921346	5.95021	12.0437	0.530612	22.6978
2	1	3.12	1	6.5	0.0920689	5.57361	12.0351	0.530612	22.6816
2	1	3.12	1	6.5	0.0916085	5.63595	11.975	0.530612	22.5682
2	2	3.12	0	0	0.00341473	1.34811	0.44637	0	0
2	2	3.12	0	0	0.00338185	1.34767	0.442072	0	0
2	2	3.12	0	0	0.00341473	1.35469	0.44637	0	0
2	2	3.12	0	0.5	0.00473007	1.38489	0.61831	0.040816	15.1487
2	2	3.12	0	0.5	0.00453277	1.39179	0.592519	0.040816	14.5168
2	2	3.12	0	0.5	0.00453277	1.37971	0.592519	0.040816	14.5168
2	2	3.12	0	1	0.00624272	1.50995	0.816041	0.081633	9.99647
2	2	3.12	0	1	0.00617695	1.53431	0.807444	0.081633	9.89115
2	2	3.12	0	1	0.00611118	1.51584	0.798847	0.081633	9.78584
2	2	3.12	0	2	0.0117014	1.83588	1.52959	0.163265	9.36878
2	2	3.12	0	2	0.0116356	1.8087	1.521	0.163265	9.31612
2	2	3.12	0	2	0.011537	1.82334	1.5081	0.163265	9.23713
2	2	3.12	0	3	0.027058	2.71312	3.537	0.244898	14.4427
2	2	3.12	0	3	0.0263346	2.71191	3.44243	0.244898	14.0566
2	2	3.12	0	3	0.0259071	2.5991	3.38655	0.244898	13.8284
2	2	3.12	0	4	0.0298202	3.52216	3.89807	0.326531	11.9378
2	2	3.12	0	4	0.0293599	3.45442	3.83789	0.326531	11.7535
2	2	3.12	0	4	0.0289982	3.43507	3.79061	0.326531	11.6087
2	2	3.12	0	5	0.118442	6.41795	15.4826	0.408163	37.9323
2	2	3.12	0	5	0.113279	6.36519	14.8077	0.408163	36.2789
2	2	3.12	0	5	0.109037	6.35557	14.2532	0.408163	34.9203
2	2	3.12	0	6	0.123275	6.45277	16.1144	0.489796	32.9003
2	2	3.12	0	6	0.121237	6.29143	15.8479	0.489796	32.3562
2	2	3.12	0	6	0.119658	6.35409	15.6416	0.489796	31.9349
2	2	3.12	0	7	0.194008	7.40442	25.3605	0.571429	44.3809
2	2	3.12	0	7	0.185689	7.27272	24.273	0.571429	42.4778
2	2	3.12	0	7	0.179901	7.16445	23.5165	0.571429	41.1538
2	2	3.12	0	8	0.321367	8.8572	42.0087	0.653061	64.3259
2	2	3.12	0	8	0.297954	8.44681	38.9482	0.653061	59.6394
2	2	3.12	0	8	0.282169	8.31021	36.8849	0.653061	56.48
2	2	3.12	0	9	0.447279	9.97901	58.4679	0.734694	79.5813
2	2	3.12	0	9	0.426562	9.66076	55.7598	0.734694	75.8953
2	2	3.12	0	9	0.409463	9.3508	53.5245	0.734694	72.8528
